# Supplementary material for: Corynebacterium glutamicum Regulation beyond Transcription: Organizing Principles and Reconstruction of an Extended Regulatory Network Incorporating Regulations Mediated by Small RNA and Protein–Protein Interactions
Source: Microorganisms. 2021 Jun 28;9(7):1395. doi: 10.3390/microorganisms9071395 (PMC8303971; doi:10.3390/microorganisms9071395)
Supplement: Supplementary file 1 [file microorganisms-09-01395-s001.zip]

Archive with 1 entries (1 files):
- microorganisms-1063801-supplementary.pdf
